# Supplementary material for: Screening for Viruses in Indigenous Greek Black Pigs
Source: Microorganisms. 2024 Feb 2;12(2):315. doi: 10.3390/microorganisms12020315 (PMC10893322; doi:10.3390/microorganisms12020315)
Supplement: Supplementary file 1 [file microorganisms-12-00315-s001.zip]

Archive with 1 entries (1 files):
- microorganisms-2770856-supplementary.pdf
